# Supplementary material for: Investigation of Er3+ Ions Reinforced Zinc-Phosphate Glasses for Ionizing Radiation Shielding Applications
Source: Materials (Basel). 2021 Nov 10;14(22):6769. doi: 10.3390/ma14226769 (PMC8618482; doi:10.3390/ma14226769)
Supplement: Supplementary file 1 [file materials-14-06769-s001.zip]

Archive with 1 entries (1 files):
- materials-1434596-supplementary.pdf
